# Supplementary material for: A multidisciplinary RNA-guided approach to complement genomic analysis of unsolved patients with an inborn error of immunity
Source: Front Immunol. 2026 May 28;17:1829883. doi: 10.3389/fimmu.2026.1829883 (PMC13252776; doi:10.3389/fimmu.2026.1829883)
Supplement: Supplementary Data Sheet 2 — IEI gene panel. [file DataSheet2.xlsx]

## Sheet: Sheet1
Supplementary data 2. Genes included in IEI gene panel created by the Genetics Department of the University Medical Center Groningen.
Gene
ACD
ACP5
ACTB
ADA
ADAM17
ADAR
AGA
AICDA
AIRE
AK2
ALG13
ALPI
ALPK1
ANGPT1
AP1S3
AP3B1
AP3D1
APOL1
ARHGEF1
ARPC1B
ATAD3A
ATG4A
ATM
ATP6AP1
B2M
BACH2
BCL10
BCL11B
BLK
BLM
BLNK
BLOC1S6
BTK
C12orf65
C17orf62
C19orf40
C1QA
C1QB
C1QC
C1R
C1S
C2
C2orf69
C3
C5
C6
C7
C8A
C8B
C8G
C9
CA2
CARD10
CARD11
CARD14
CARD9
CASP10
CASP8
CCBE1
CD19
CD247
CD27
CD28
CD3D
CD3E
CD3G
CD4
CD40
CD40LG
CD46
CD55
CD59
CD70
CD79A
CD79B
CD81
CD8A
CDC42
CDCA7
CDKN2B
CEBPE
CECR1
CFB
CFD
CFH
CFI
CFP
CFTR
CHD7
CHUK
CIB1
CIITA
CLCN7
CLEC4D
CLEC7A
CLPB
COPA
COPG1
CORO1A
CR2
CREBBP
CSF2RA
CSF2RB
CSF3R
CTC1
CTLA4
CTNNBL1
CTPS1
CTSC
CXCR2
CXCR4
CYBA
CYBB
DBR1
DCLRE1B
DCLRE1C
DDX58
DEF6
DGAT1
DHFR
DIAPH1
DKC1
DNAJC21
DNASE1
DNASE1L3
DNASE2
DNMT3B
DOCK2
DOCK8
EFCAB4B
ELANE
ELF4
EMR2
EPG5
ERBB2IP
ERCC2
ERCC3
ERCC6L2
EXTL3
F12
FADD
FAS
FASLG
FAT4
FCGR3A
FCHO1
FCN3
FERMT1
FERMT3
FNIP1
FOXI3
FOXN1
FOXP3
FPR1
G6PC
G6PC3
G6PD
GATA2
GFI1
GINS1
GJC2
GRHL2
GTF2H5
HAVCR2
HAX1
HCK
HELLS
HMOX1
HS3ST6
HYOU1
ICOS
ICOSLG
IFIH1
IFNAR1
IFNAR2
IFNG
IFNGR1
IFNGR2
IGLL1
IKBKB
IKBKG
IKZF1
IKZF2
IKZF3
IL10
IL10RA
IL10RB
IL12B
IL12RB1
IL17F
IL17RA
IL17RC
IL18BP
IL1RN
IL2
IL21
IL21R
IL2RA
IL2RB
IL2RG
IL36RN
IL6R
IL6ST
IL7R
INO80
INSR
IPO8
IRAK1
IRAK4
IRF2BP2
IRF3
IRF4
IRF7
IRF8
IRF9
ISG15
ITCH
ITGB2
ITK
ITPKB
ITPR3
IVNS1ABP
JAGN1
JAK1
JAK2
JAK3
KDM6A
KMT2A
KMT2D
KNG1
KRAS
LACC1
LAMTOR2
LAT
LCK
LCP2
LIG1
LIG4
LPIN2
LRBA
LRRC8A
LSM11
LYST
MAGT1
MALT1
MAN2B1
MAN2B2
MANBA
MAP1LC3B2
MAP3K14
MAPK8
MASP2
MC2R
MCM10
MCM4
MEFV
MOGS
MPEG1
MS4A1
MSN
MTHFD1
MVK
MYD88
MYOF
MYSM1
NBAS
NBN
NCF1
NCF2
NCF4
NCKAP1L
NCSTN
NDNL2
NFAT5
NFE2L2
NFKB1
NFKB2
NFKBIA
NHEJ1
NHP2
NLRC4
NLRP1
NLRP12
NLRP3
NOD2
NOP10
NOS2
NRAS
OAS1
ORAI1
OSTM1
OTULIN
PARN
PAX1
PAX5
PBX1
PCCA
PCCB
PDCD1
PEPD
PGM3
PIGA
PIK3CD
PIK3CG
PIK3R1
PLCG2
PLEKHM1
PLG
PMM2
PNP
POLA1
POLE2
POLR3F
POMP
POT1
POU2AF1
PRF1
PRKCD
PRKDC
PRPS1
PSENEN
PSMA3
PSMB4
PSMB8
PSMB9
PSMG2
PSTPIP1
PTPN22
PTPRC
PTRF
RAB27A
RAC2
RAG1
RAG2
RANBP2
RASGRP1
RASGRP2
RBCK1
RC3H1
RECQL4
REL
RELA
RELB
RFX5
RFXANK
RFXAP
RHOG
RHOH
RIPK1
RLTPR
RMRP
RNASEH2A
RNASEH2B
RNASEH2C
RNF168
RNF31
RNU4ATAC
RNU7-1
RORC
RPA1
RPSA
RSPH9
RTEL1
SAMD9
SAMD9L
SAMHD1
SASH3
SAT1
SBDS
SEC61A1
SEMA3E
SERAC1
SERPING1
SH2B3
SH2D1A
SH3BP2
SH3KBP1
SKIV2L
SLC29A3
SLC35A1
SLC35C1
SLC37A4
SLC39A4
SLC39A7
SLC46A1
SLC7A7
SMARCAL1
SMARCD2
SNORA31
SNX10
SOCS1
SOCS4
SP110
SPI1
SPINK5
SPPL2A
SRP54
SRP72
STAT1
STAT2
STAT3
STAT4
STAT5B
STAT6
STIM1
STK4
STON1
STX11
STXBP2
SYK
TAP1
TAP2
TAPBP
TAZ
TBX1
TBX21
TCF3
TCIRG1
TCN2
TERC
TERT
TET2
TFRC
TGFB1
THBD
TICAM1
TINF2
TIRAP
TLR3
TLR4
TLR5
TLR7
TLR8
TMC6
TMC8
TMEM173
TNFAIP3
TNFRSF11A
TNFRSF13B
TNFRSF13C
TNFRSF1A
TNFRSF4
TNFRSF9
TNFSF11
TNFSF12
TNFSF13
TOM1
TOP2B
TPP2
TRAF3
TRAF3IP2
TREX1
TRIM22
TRNT1
TTC37
TTC7A
TYK2
UBA1
UNC13D
UNC93B1
UNG
USB1
USP18
VAV1
VPS13B
VPS45
WAS
WDR1
WIPF1
WRAP53
XIAP
ZAP70
ZBTB24
ZNF341
ZNFX1
